# Supplementary material for: The Effect of Irrigation and Humic Acid on the Plant Yield and Quality of Sweet Basil (Ocimum basilicum L.) with Mulching Application under Semi-Arid Ecological Conditions
Source: Plants (Basel). 2023 Mar 31;12(7):1522. doi: 10.3390/plants12071522 (PMC10097155; doi:10.3390/plants12071522)
Supplement: Supplementary file 1 [file plants-12-01522-s001.zip]

Archive with 1 entries (1 files):
- plants-2169577-supplementary.pdf
